# Supplementary material for: Influences of Long-Term Exercise and High-Fat Diet on Age-Related Telomere Shortening in Rats
Source: Cells. 2022 May 10;11(10):1605. doi: 10.3390/cells11101605 (PMC9139508; doi:10.3390/cells11101605)
Supplement: Supplementary file 1 [file cells-11-01605-s001.zip]

Archive with 1 entries (1 files):
- cells-1707154-supplementary.pdf
